# Supplementary material for: Early Negativization of SARS-CoV-2 Infection by Nasal Spray of Seawater plus Additives: The RENAISSANCE Open-Label Controlled Clinical Trial
Source: Pharmaceutics. 2022 Nov 18;14(11):2502. doi: 10.3390/pharmaceutics14112502 (PMC9696981; doi:10.3390/pharmaceutics14112502)
Supplement: Supplementary file 1 [file pharmaceutics-14-02502-s001.zip]

Archive with 1 entries (1 files):
- pharmaceutics-1984873-supplementary.pdf
